# Supplementary material for: Is It Possible to Detect Return of Spontaneous Circulation during Chest Compression? Evaluation of a Novel Method: Carotid Artery Compression Ultrasound
Source: Diagnostics (Basel). 2024 Oct 4;14(19):2213. doi: 10.3390/diagnostics14192213 (PMC11482614; doi:10.3390/diagnostics14192213)
Supplement: Supplementary file 1 [file diagnostics-14-02213-s001.zip]

Archive with 1 entries (1 files):
- diagnostics-3187696-supplementary.mp4
